# Supplementary material for: Impact of Varying Light and Dew on Ground Cover Estimates from Active NDVI, RGB, and LiDAR
Source: Plant Phenomics. 2021 May 26;2021:9842178. doi: 10.34133/2021/9842178 (PMC8240513; doi:10.34133/2021/9842178)
Supplement: Supplementary 1 — Data file S1. plot_level_data.csv. [file 9842178.f1.csv]

<!DOCTYPE html>
<html ng-app="Vendors">
<head>
<meta charset="utf-8">
<title>Error</title>
<link type="text/css" rel="stylesheet" href="//fast.fonts.net/cssapi/920515a3-9f95-4f66-894d-c00f9170d8ab.css" />
<link rel="apple-touch-icon-precomposed" href="/images/apple-touch-icon-precomposed.png">
<link rel="apple-touch-icon" sizes="72x72" href="/images/apple-touch-icon-72x72.png">
<link rel="apple-touch-icon" sizes="114x114" href="/images/apple-touch-icon-114x114.png">
<link rel="apple-touch-icon" sizes="144x144" href="/images/apple-touch-icon-144x144.png">
<script type="text/javascript" src="/scripts/jquery-1.7.js"></script>
<link rel="icon" type="icon" href="/images/favicon.ico" />
<link href="/content/themes/base/jquery-ui.css" rel="stylesheet" type="text/css" />
<script src="/scripts/jquery-ui-1.10.3.js" type="text/javascript"></script>
<link href="/styles/main.css?v=2.0" rel="stylesheet" type="text/css" />
<link href="/styles/tables.css?v=2.0" rel="stylesheet" type="text/css" />
<link href="/styles/email_form.css" rel="stylesheet" type="text/css" />
<meta name="viewport" content="width=1024px" />
<!--[if lt IE 9]>
<link rel="stylesheet" type="text/css" href="/styles/ielte8mts.css" />
<![endif]-->
<meta name="description" content="The description of my page" />
</head>
<body>
<div id="container">
<div id="site_head">
<div class="logo">
<a href="/"> </a>
<object type="image/svg+xml" data="https://images.hindawi.com/logo/hindawi.svg" name="Hindawi Publishing Corporation Logo"></object>
</div>
<div class="site_head_content">
<div></div>
<div id="SearchPanel">
<div class="search_container">
<div class="search">
<input type="text" name="TxtSearch" maxlength="2147483647" id="TxtSearch" class="search_field" />
<input type="submit" name="BtnSearch" value="Go" id="BtnSearch" class="search_button" onclick="return SearchProcessing();" />
</div>
</div>
</div>
<script type="text/javascript">
$(document).ready(function () {
$('#TxtSearch').keydown(function (e) {
var code = e.which; // recommended to use e.which	it's normalized across browsers
if (code == 13) {
SearchProcessing();
return true;
}
});
});
function SearchProcessing()
{
var ManuscriptId = document.getElementById("TxtSearch").value.replace(" "	"");
if (ManuscriptId == "") return false;
window.location = "/download.processede.ntry.zip.file/" + ManuscriptId + "/";
}
</script>
<div class="slogan">Vendors System</div>
</div>
</div>
<div class="hindawi_links">
<ul>
<li>
mohamed.hussein </li>
<li>
<a href="/logout/">Logout</a>
</li>
</ul>
</div>
<div id="banner">
<img style="border-width: 0px;" alt="Hindawi Publishing Corporation" src="https://images.hindawi.com/images/banners/home.banner.jpg" />
</div>
<div id="navigation">
<div class="navigation_levels" id="ctl00_NavigationBar1_ctl00_NavigationBar1_LeftNavBar">
<div class="treemenu">
<ul class="cssMenu">
<li>
<a href="/" class="mainfoldericonLast" onmouseover="this.nextElementSibling.style.display = ''"></a>
<ul>
</ul>
</li>
</ul>
<br style="clear: left;" />
</div>
</div>
<div class="lock">
</div>
</div>
<div class="reading_area">
<!-- Editable Area -->
<div class="table_content">
<div align="center"><img src="/images/system_down.jpg"></div>
<div align="center">An error has occured</div>
</div>
<!-- End Editable Area -->
</div>
<div class="footer_space">
</div>
</div>
<script src="/scripts/grid/jquery.tablesorter.js?1.0.1" type="text/javascript"></script>
</body>
</html>
